# Supplementary material for: Acid-Triggered Switchable Near-Infrared/Shortwave Infrared Absorption and Emission of Indolizine-BODIPY Dyes
Source: Molecules. 2023 Jan 29;28(3):1287. doi: 10.3390/molecules28031287 (PMC9919721; doi:10.3390/molecules28031287)
Supplement: Supplementary file 1 [file molecules-28-01287-s001.zip]

Archive with 1 entries (1 files):
- molecules-2063161-supplementary.pdf
